# Supplementary material for: Development of a novel ensemble learning model for predicting asphalt volumetric properties using experimental data for pavement performance assessment
Source: Sci Rep. 2025 Nov 19;15:40649. doi: 10.1038/s41598-025-26364-8 (PMC12630654; doi:10.1038/s41598-025-26364-8)
Supplement: Supplementary file 1 — Supplementary Material 1 [file 41598_2025_26364_MOESM1_ESM.xlsx]

## Sheet: Raw data
Num	Asphalt Type	Optimum Bitumen Percentage	Specific Gravity of Aggregates	Asphalt Temperature	Ambient Temperature	Bitumen Percentage in Asphalt Mixture	Double-Faced Fracture Percentage	Filler-to-Effective Bitumen Weight Ratio	Softness	Asphalt Sample Density	Aggregate Void Percentage	Percentage of Voids Filled with Bitumen	Percentage of Voids in the Marshall Sample	Strength
1	Binder 019	5.6	2.638	155	12	5.16	99	0.86	3.4	2.281	18	60.5	7.1	1148
2	Binder 020	-	2.66	135	26	4.39	99	1.25	2.5	2.402	13.7	68.4	4.3	1168
3	Binder 020	-	2.662	150	24	4.3	99	1.25	2.8	2.402	14.5	62.7	5.4	1095
4	Top coat 019	2.643	2.662	157	32	5.28	100	1.01	2.8	2.384	14.6	80	2.9	1087
5	Top coat 019	-	2.643	135	30	5.01	99	1.13	2.8	2.375	14.6	74.6	3.7	1109
6	Black Base	-	2.641	154	25	4.07	98	1.33	2.4	2.418	12.2	71.5	3.5	1467
7	Black Base	-	2.64	154	24	4.12	98	0.98	2.7	2.415	12.4	71.3	3.6	1275
8	Black Base	-	2.64	140	22	4	100	1.63	3.1	2.393	13	65	4.5	1208
9	Black Base	-	2.64	130	21	4.23	99	1.27	3.2	2.381	13.6	65.6	4.7	1251
10	Black Base	-	2.641	140	31	4.04	97	0.97	2.5	2.401	12.8	67.1	4.2	1168
11	Black Base	-	2.639	132	29	4.07	100	1.36	3.3	2.372	13.8	61.9	5.2	1144
12	Black Base	-	2.639	142	33	4.41	100	1.12	3	2.363	14.4	64.5	5.1	1139
13	Black Base	-	2.644	135	29	3.97	100	1.54	2.9	2.4	12.8	65.4	4.4	1394
14	Black Base	-	2.64	135	29	4.11	99	1.34	2.6	2.383	13.4	64.5	4.8	950
15	Black Base	-	2.642	125	27	4.03	99	0.93	3	2.351	14.6	57.3	6.2	950
16	Black Base	-	2.64	140	27	4.11	99	0.99	3.2	2.401	12.8	68.3	4.1	1555
17	Black Base	-	2.645	132	29	4.1	99	0.99	3.2	2.353	14.5	59	6	1030
18	Black Base	-	2.641	130	28	4.21	99	1.39	3.2	2.364	14.3	61.7	5.5	1150
19	Black Base	-	2.641	142	33	4.2	99	1.37	3.3	2.369	14.1	62.7	5.2	1273
20	Black Base	-	2.63	142	30	4.14	98	1.31	3.1	2.363	13.9	62.5	5.2	1173
21	Black Base	-	2.638	145	28	4	100	1.25	3.3	2.357	14.2	58.5	5.9	1185
22	Black Base	-	2.641	142	33	4.2	99	1.37	3.3	2.369	14.1	62.7	5.2	1273
23	Black Base	-	2.639	145	30	4.1	100	1.07	3.5	2.352	14.5	64.7	5.1	1503
24	Top coat 019	-	2.642	160	36	4.69	100	1.14	2.8	2.346	15.3	66.2	5.2	1003
25	Top coat 019	-	2.642	165	35	4.82	100	0.92	2.3	2.337	15.8	65.9	5.4	968
26	Top coat 019	-	2.643	138	28	5.04	99	0.99	2.9	2.336	16.1	67.6	5.2	1019
27	Top coat 019	-	2.641	145	27	4.76	100	0.98	2.7	2.358	14.9	65.4	4.7	973
28	Top coat 019	-	2.643	160	19	4.76	100	0.98	3.1	2.243	15.6	65.8	5.3	1201
29	Top coat 019	-	2.647	152	26	4.95	100	1.12	3	2.325	16	66.4	5.4	1185
30	Top coat 019	-	2.647	152	36	4.9	100	1.12	3.1	2.328	15.6	67.9	5	1023
31	Top coat 019	-	2.644	154	34	5	98	1.19	3	2.334	16.1	66.6	5.4	1139
32	Top coat 019	-	2.642	160	21	4.76	100	1.01	2.8	2.308	15.1	68	4.9	1116
33	Top coat 019	-	2.644	160	22	4.54	99	1.23	2.8	2.322	14.5	67.8	4.7	953
34	Top coat 019	-	2.644	141	21	5.16	99	1.32	3.2	2.347	15.8	70.7	4.6	1099
35	Top coat 019	-	2.644	142	21	4.95	100	1.16	2.9	2.385	14.3	76.2	3.4	1099
36	Top coat 019	-	2.643	150	25	5.32	99	1.08	2.7	2.351	15.8	73.4	4.2	1450
37	Top coat 019	-	2.643	121	24	5.38	99	1.18	3.1	2.334	16.4	70.7	4.8	1328
38	Top coat 019	-	2.632	145	30	5.48	99	1.33	3.1	2.366	15	80	3	1039
39	Top coat 019	-	2.616	140	30	5.06	99	1.16	3	2.401	12.5	89.7	1.3	1353
40	Top coat 019	-	2.643	160	19	4.76	100	0.98	3.1	2.243	15.6	65.8	5.3	1201
41	Top coat 019	5.1	2.592	143	28	5.1	100	1.23	3.6	2.286	16.3	69.6	5	746
42	Top coat 019	5.1	2.591	140	28	5.36	99	0.95	3.5	2.281	16.9	73.7	4.4	739
43	Top coat 019	5.1	2.595	145	29	5.51	99	1.28	3.4	2.302	16.2	76.4	3.8	832
44	Top coat 019	5.1	2.595	140	29	5.37	99	0.95	3.7	2.287	16.6	72	4.6	730
45	Top coat 019	5.1	2.593	150	23	5.12	99	1.06	3.7	2.291	16.2	70.6	4.7	825
46	Top coat 019	5.1	2.592	147	23	5.16	99	0.66	3.4	2.284	16.6	71.9	4.7	681
47	Top coat 019	5.1	2.592	143	35	5.41	98	0.72	3.3	2.302	16	75.8	3.9	676
48	Top coat 019	5.1	2.595	145	35	5.61	99	1.36	3.3	2.302	16.3	77.3	3.7	714
49	Binder 019	5.1	2.593	138	19	4.84	98	0.8	3.5	2.285	16.1	61.7	6.1	1393
50	Binder 019	5.1	2.594	140	18	4.97	98	0.86	3.1	2.286	16	56.9	6.1	1316
51	Binder 019	5.1	2.593	140	27	5.26	99	1.01	3.2	2.297	10.8	62.8	5.9	837
52	Binder 019	5.1	2.593	145	17	4.74	99	1.32	3.3	0.289	15.9	62.4	6.7	925
53	Top coat 012	5.2	2.673	155	33	5.5	99	0.92	4	2.266	19.9	60.2	7.9	1130
54	Binder 019	5.1	2.623	140	21	5	98	1.36	3.3	2.32	16	66.7	5.3	689
55	Binder 019	5.1	2.622	135	20	4.98	99	1.28	3.3	2.317	16	66.1	5.4	699
56	Binder 019	5.1	2.623	135	22	5.06	99	1.3	3.3	2.314	16.2	66.2	5.5	712
57	Binder 019	5.1	2.601	130	23	4.96	100	1.07	3.6	2.322	15.2	69.4	4.7	751
58	Binder 019	5.1	2.637	140	24	5.21	91	1	3	2.317	16.7	67.1	5.5	1189
59	Binder 019	5.1	2.622	145	27	6.08	100	0.92	3	2.305	17.4	74.7	4.4	720
60	Binder 019	5.1	2.622	141	28	5.87	98	1.04	3.1	2.323	16.6	76.2	4	885
61	Binder 019	5.1	2.623	150	20	6.29	99	0.95	3.1	2.358	15.7	89.1	1.7	1022
62	Top coat 012	5.2	2.673	125	32	6.67	99	0.72	3.5	2.319	19	78.5	4.1	954
63	Binder 019	5.1	2.593	145	17	4.74	99	1.32	3.3	2.275	16.4	60.1	6.6	925
64	Binder 019	5.1	2.593	140	27	5.26	99	1.01	3.2	2.257	17.5	62.4	6.6	837
65	Binder 019	5.1	2.594	140	18	4.97	98	0.86	3.1	2.234	18.2	56.2	8	1316
66	Binder 019	5.1	2.593	138	19	4.84	98	0.8	3.5	2.231	18.1	54.6	8.2	1393
67	Binder 025	5.7	2.683	stiffened	17	6.13	97	0.63	3.7	2.359	17.5	74	4.5	1482
68	Binder 025	5.7	2.69	stiffened	17	5.76	96	0.96	3.7	2.37	17	71.3	4.9	1653
69	Binder 025	5.7	2.681	stiffened	17	6.14	97	0.97	3.3	2.357	17.5	73.9	4.6	1401
70	Binder 025	5.7	2.686	stiffened	17	6.45	96	0.78	3.7	2.385	16.9	81.6	3.1	1523
71	Binder 025	5.7	2.684	stiffened	17	5.89	96	0.77	3.5	2.363	17.1	72.2	4.8	1277
72	Binder 025	5.7	2.686	stiffened	17	6.04	97	0.92	3.5	2.358	17.6	72.1	4.9	1346
73	Binder 019	5.7	2.684	stiffened	17	5.98	98	0.75	3.8	2.353	17.6	71.3	5	1535
74	Binder 025	5.7	2.685	stiffened	17	5.89	97	1	4	2.359	17.3	71.3	5	1625
75	Top coat 019	6.1	2.478	135	30	5.97	93	0.82	3.3	2.193	16.8	69.9	5.7	1073
76	Top coat 019	6.1	2.479	138	30	6.26	93	0.86	3.5	2.198	16.9	73.4	4.5	845
77	Top coat 019	6.1	2.475	130	30	6.29	92	0.82	3.6	2.215	16.1	77.8	3.6	1128
78	Top coat 019	6.1	2.472	140	30	5.85	95	0.68	3.6	2.209	15.9	72.8	4.3	1219
79	Top coat 019	6.1	2.482	127	29	6.18	93	0.99	3.7	2.212	16.4	75	4.1	1029
80	Top coat 019	6.1	2.491	140	32	5.79	93	0.95	3.4	2.215	16.2	70.6	4.8	1325
81	Top coat 019	6.1	2.476	120	29	5.97	91	0.99	3.7	2.205	16.3	72.5	4.5	924
82	Top coat 019	6.1	2.478	145	30	5.82	94	0.97	3.6	2.215	4.3	15.8		1356
83	Top coat 019	6.1	2.476	142	32	5.77	96	0.86	3.5	2.211	15.9	71.9	4.5	920
84	Top coat 019	6.1	2.477	130	30	5.86	95	1.02	3.3	2.207	16.1	71.7	4.6	956
85	Top coat 019	6.1	2.478	140	29	5.75	91	1.06	3.6	2.194	16.6	68	5.3	969
86	Top coat 019	6.1	2.475	135	27	5.73	96	0.96	3.7	2.217	15.6	72.4	4.3	1249
87	Binder 019	5.9	2.481	127	35	5.9	91	0.87	3.3	2.218	15.9	74	4.1	1447
88	Binder 019	5.9	2.479	125	32	5.46	92	0.91	3.5	2.202	16	66.8	5.3	1312
89	Binder 019	5.9	2.481	153	33	5.45	96	0.85	3.5	2.187	14.8	63.7	6	942
90	Binder 019	5.9	2.48	120	29	5.57	94	0.83	3.5	2.198	16.3	67	5.4	915
91	Binder 019	5.9	2.477	120	28	5.59	93	0.99	3.5	2.209	15.8	69.8	4.8	942
92	Binder 019	5.9	2.477	125	30	5.66	94	0.95	3.4	2.206	16	69.8	4.8	942
93	Top coat 019	6.1	2.514	130	28	5.9	93	0.91	3.5	2.225	16.7	4.9	4.9	1007
94	Top coat 019	6.1	2.508	135	28	5.84	95	1.07	4	2.18	18.4	63.1	6.7	729
95	Top coat 019	6.1	2.509	135	26	6.24	95	0.87	3.3	2.178	18.6	65.9	6.3	809
96	Top coat 019	6.1	2.509	127	29	6.1	90	0.89	3.8	2.247	15.9	77.9	3.5	1274
97	Binder 019	5.8	2.508	140	30	5.41	93	0.73	3.7	2.222	16.1	63.2	5.9	690
98	Binder 019	5.8	2.511	136	31	5.17	85	0.79	3.6	2.204	16.7	60.3	6.6	724
99	Binder 019	5.6	2.638	150	14	5.49	97	0.73	3.4	2.285	18.1	64.2	6.5	815
100	Binder 019	5.6	2.638	140	14	5.09	98	1	3.3	2.265	18.5	57.6	7.8	893
101	Binder 019	5.6	2.638	145	15	5.8	98	0.83	3.2	2.292	18.2	68.2	5.8	827
102	Binder 019	5.6	2.639	145	14	5.45	97	0.93	3.5	2.29	18	64.5	6.4	859
103	Binder 019	5.6	2.643	148	16	5.52	99	0.8	3.5	2.284	18.4	63.8	6.6	1000
104	Binder 019	5.6	2.637	145	17	5.23	98	0.87	3.2	2.282	18	61.5	6.9	931
105	Binder 019	5.6	2.638	155	12	5.16	99	0.86	3.4	2.281	18	60.5	7.1	1148
106	Binder 019	5.6	2.644	150	12	5.24	98	1.01	3.1	2.34	16.1	70.4	4.8	967
107	Binder 019	5.6	2.642	156	16	5.67	98	1.04	3.1	2.361	15.7	79.3	3.2	1558
108	Binder 019	5.6	2.64	140	16	5.69	97	0.83	3.3	2.315	17.3	70.9	5	1127
109	Binder 019	5.6	2.639	147	16	5.36	97	0.98	3.2	2.321	16.8	68.8	5.2	934
110	Binder 019	5.6	2.642	165	16.5	5.18	97	1.02	3.3	2.322	16.9	69.8	5.1	1022
111	Binder 019	5.6	2.644	160	13	5.44	97	1.12	3.6	2.337	16.4	71.9	4.6	1071
112	Binder 019	5.6	2.642	155	13	5.18	98	0.86	3.4	2.317	16.8	66	5.7	1153
113	Binder 019	5.6	2.641	149	13	5.52	98	1.16	3.2	2.343	16.2	74.2	4.2	1347
114	Binder 019	5.7	2.641	157	13	5.3	97	1.25	3.4	2.641	15.5	74.8	3.9	1504
115	Binder 019	5.6	2.637	145	15	5.67	98	0.95	3.3	2.348	16	77.4	3.6	1517
116	Binder 019	5.6	2.641	141	15	5.24	97	0.79	3.5	2.297	17.6	63.4	6.4	1284
117	Binder 019	5.6	2.643	140	21	5.4	98	1.15	3.5	2.331	16.6	70.5	4.9	1199
118	Binder 019	5.6	2.641	125	19	5.46	98	1.16	3.3	2.35	15.9	75	4	1353
119	Binder 019	5.6	2.64	165	20	5.5	99	0.94	3.2	2.31	17.3	68.2	5.5	1366
120	Binder 019	5.6	2.639	146	19	5.21	98	1.12	3.2	2.32	16.7	67.1	5.5	1275
121	Binder 019	5.6	2.642	147	25	5.09	97	0.93	3.5	2.309	17.1	63.1	6.2	1665
122	Binder 019	5.6	2.64	138	27	5.09	96	0.85	3.2	2.324	16.5	66.4	5.5	1366
123	Binder 019	0.6	2.64	160	27	5.08	96	1.113	3.4	2.334	16.1	68.2	5.1	1452
124	Binder 019	5.6	2.639	155	25	5.6	98	0.98	3.4	2.298	17.3	62	6.6	1356
125	Binder 019	5.6	2.638	160	26	4.95	96	0.86	3.3	2.302	17.1	61.7	6	1445
126	Binder 019	5.6	2.638	148	26	5.01	96	0.89	3.3	2.3	17.2	62	6.5	1634
127	Binder 019	5.6	2.66	145	19	5.93	98	0.72	3.2	2.329	18.4	69.1	5.7	786
128	Binder 019	5.6	2.661	127	19	5.56	97	0.81	3.3	2.33	16.8	71.9	4.7	899
129	Binder 019	5.6	2.642	145	16	6.06	96	1	3.2	2.332	17.1	77.3	3.9	950
130	Binder 019	5.6	2.64	150	16	5.55	97	1.06	2.7	2.326	16.8	71.5	4.8	884
131	Binder 019	5.6	2.639	150	28	5.35	98	1.05	3.4	2.305	17.3	66	5.9	1282
132	Binder 019	5.6	2.637	165	27	6.08	95	0.66	3.3	2.286	18.6	69.9	5.6	1460
133	Binder 019	5.6	2.639	160	30	5.43	97	1.07	4	2.328	16.8	69.5	5.1	1556
134	Binder 019	5.6	2.643	165	29	5.41	97	1.23	3.9	2.337	16.4	71.7	4.6	1556
135	Binder 019	5.6	2.639	150	27	5.22	97	1.05	3.9	2.323	16.6	67.8	5.3	1638
136	Binder 019	5.6	2.641	150	27	5.66	97	0.93	3.5	2.324	17	72.1	4.7	1337
137	Binder 019	5.6	2.642	168	27	5.62	95	0.62	3.5	2.349	16	76.6	3.7	907
138	Binder 019	5.6	2.64	168	24	5.62	96	0.79	3.6	2.349	16	76.6	3.7	1022
139	Binder 019	5.6	2.64	159	25	5.21	93	0.91	3.5	2.325	16.5	67.9	5.3	1524
140	Binder 019	5.6	2.635	148	25	5.95	95	0.66	3.6	2.328	16.9	76.4	4	1510
141	Binder 019	5.6	2.66	145	19	5.93	98	0.72	3.2	2.306	18.4	69.1	5.7	786.4
142	Binder 019	5.6	2.661	127	19	5.56	97	0.81	3.3	2.342	16.8	71.9	4.7	899
143	Top coat 019	5.1	2.673	130	20	5.4	99	1.2	4.2	2.346	17	71.6	4.8	900
144	Top coat 019	5.1	2.673	144	22	5.42	97	1.18	4.4	2.341	17.2	70.9	5	937
145	Binder 025	4.4	2.638	140	20	4.69	99	1.36	3.7	2.356	14.9	62.9	4.9	1245
146	Binder 025	4.4	2.638	150	22	4.7	99	1.31	3.8	2.336	15.5	62.1	5.9	1130
147	Top coat 019	5.1	2.657	158	20	5.07	99	1.15	4.3	2.347	15.3	74.7	3.9	1425
148	Binder 025	4.4	2.609	146	22	5.22	99	1.05	3.2	2.326	15.5	73.6	4.1	836
149	Binder 019	5.6	2.654	142	20	5.59	99	0.99	3.8	2.319	17.7	71.8	5	790
150	Binder 019	5.6	2.656	145	22	5.81	95	0.9	3.8	2.31	18.1	69.9	5.4	757
151	Binder 019	5.6	2.655	137	23	5.22	96	1.13	4.3	2.292	18.2	61.2	7	846
152	Binder 019	5.6	2.657	147	22	5.35	95	1.04	4.2	2.282	18.7	61.3	7.2	662
153	Binder 019	5.6	2.657	138	21	5.12	97	1.21	4.3	2.302	17.8	62	6.8	835
154	Binder 019	5.6	2.655	135	22	5.07	94	1.32	4.3	2.31	17.4	63	6.4	924
155	Binder 019	5.6	2.651	138	22	5.46	92	0.99	3.5	2.309	17.7	67.1	5.8	753
156	Binder 019	5.6	2.662	140	22	6.84	90	0.85	4.5	2.332	18.1	83.5	3	836
157	Binder 019	5.6	2.626	148	22	5.9	96	0.99	3.3	2.289	18	70.8	5.2	676
158	Top coat 019	5.7	2.6	152	30	6.28	98	0.65	3.4	2.308	16.8	80.4	3.3	852
159	Top coat 019	5.7	2.634	156	32	5.2	98	0.84	3.9	2.322	16.4	67.8	5.3	957
160	Top coat 019	5.7	2.637	164	9	5.82	99	0.69	3.1	2.279	18.6	66.2	6.3	818
161	Top coat 019	5.7	2.635	138	29	5.91	99	0.82	3.5	2.329	16.8	76	4	1212
162	Top coat 019	5.7	2.634	145	31	5.71	99	0.75	3.8	2.325	16.8	73.4	4.5	901
163	Top coat 019	5.7	2.635	145	26	6.06	99	0.75	3.5	2.335	16.8	78.6	3.6	885
164	Top coat 019	5	2.674	-	-	5.4	96	0.74	4.3	2.335	16.9	70.4	5	1098
165	Top coat 019	5	2.681	157	18	4.74	98	0.82	3.2	2.269	19.4	51.7	9.4	1416
166	Top coat 019	5	2.681	158	19	5.2	98	0.71	3.5	2.257	0.2	54.4	9.2	1132
167	Binder 025	4.4	2.663	145	20	4.19	97	0.84	4	2.324	16.4	54.7	7.4	991
168	Binder 025	4.4	2.658	130	20	4.16	95	0.95	3.7	2.322	16.3	54.6	7.4	818
169	Binder 025	4.4	2.659	150	25	3.78	97	0.85	3.6	2.327	15.7	54.8	7.1	1254
170	Binder 025	4.4	2.659	156	25	4.36	96	0.79	3.7	2.322	16.5	56.7	7.1	1222
171	Top coat 019	5	2.675	140	25	4.75	98	1.31	3.9	2.371	15.6	67.3	5.1	869
172	Top coat 019	5	2.674	141	23	4.74	99	1.29	3.6	2.354	16.1	64.4	5.8	986
173	Binder 025	4.4	2.665	141	25	4.38	99	1.12	3.7	2.365	15.1	63.1	5.6	819
174	Binder 025	4.4	2.664	143	21	4.34	97	1.08	3.7	2.339	16	58.5	6.7	967
175	Binder 025	4.4	2.662	145	31	4.73	100	1.19	3.9	0.364	15.4	67.3	5	1291
176	Binder 025	4.4	2.702	-	-	4.69	99	1.36	3.7	2.356	14.9	62.9	4.9	1245
177	-	-	2.587	stiffened	20	5.9	97	1.01	3.3	2.352	14.4	87.9	1.7	859
178	-	-	2.596	stiffened	20	6.04	98	1.01	3.2	2.35	14.9	87.1	1.9	818
179	-	-	2.595	stiffened	20	5.86	94	0.82	3.4	2.362	14.3	88.2	1.7	1144
180	-	-	2.595	stiffened	20	5.5	99	1.2	3.4	2.38	13.3	89.4	1.4	1201
181	-	-	2.6	stiffened	20	5.25	98	1.24	3.1	2.381	13.2	85.7	1.9	1155
182	-	-	2.601	stiffened	20	5.67	98	1.29	3.4	2.372	14	87.8	1.7	997
183	Binder 019	5	2.595	144	22	4.97	99	1.07	3.9	2.288	16.1	65.3	5.6	896
184	Binder 019	5	2.591	134	23	4.87	99	0.96	3.6	2.238	16.8	60.4	6.7	929
185	Binder 019	5	2.596	132	23	4.86	99	0.98	3.5	2.282	16.4	62.5	6.1	840
186	Binder 019	5	2.595	136	23	5.03	99	0.99	4.1	2.3	15.8	67.5	5.1	953
187	Binder 019	5	2.595	154	22	4.55	99	0.93	3.9	2.318	14.9	68.3	4.7	1442
188	Binder 019	5	2.566	150	22	4.78	99	0.98	4.3	2.314	14.1	72.1	3.9	1230
189	Binder 019	5.1	2.636	145	25	5.3	100	1.25	3.5	2.358	15.3	73.5	4.1	983
190	Binder 025	4.4	2.629	155	22	4.86	99	1.38	3.7	2.33	15.7	64.3	5.6	803
191	Binder 019	5.1	2.628	148	20	4.97	99	1.26	3.2	2.329	15.8	65.5	5.4	868
192	Binder 019	5.1	2.634	140	17	5.04	99	1.28	4.1	2.36	14.9	71.3	4.3	983
193	Binder 019	5.1	2.634	120	20	4.86	99	1.31	3.5	2.341	15.4	65.6	5.3	831
194	Top coat 019	5.1	2.636	120	20	4.81	99	1.42	4.1	2.369	14.5	70.2	4.3	1181
		OBP	SGA	Aste	AmTe	BPSM	DFFP	FEBWR	Sof	AsD	AVP	PVFB	PVMS
	Median	5.6	2.639	144	23	5.245	98	0.99	3.4	2.323	16.2	68.2	5	1055
	Max	6.1	2.702	168	36	6.84	100	1.63	4.5	2.641	19.9	89.7	9.4	1665
	Min	0.6	2.472	120	9	3.78	85	0.62	2.3	0.289	0.2	4.9	1.3	662
	St.D	0.634252	0.055399	10.6516	5.84119	0.608156	2.41748	0.20167	0.3896	0.209179	2.04487	9.28042	1.3207	252.313
	Kurtosis	22.1163	1.59477	-0.225213	-0.758786	-0.314232	3.76585	-0.45828	0.535269	80.1148	22.3477	15.2269	1.28956	-0.829864
	Mean	5.37295	2.61882	143.669	23.7682	5.23943	97.3814	1.01795	3.41804	2.29472	15.9851	68.2366	5.0513	1090.26
	Skeweness	-3.51158	-1.56809	-0.0181368	-0.0491375	-0.227901	-1.69368	0.330677	0.147061	-8.63431	-3.4411	-2.23402	-0.0175036	0.344038
